# Supplementary material for: Assessment of Adolescents in Child-to-Parent Violence: Invariance, Prevalence, and Reasons
Source: Children (Basel). 2024 Jul 12;11(7):845. doi: 10.3390/children11070845 (PMC11275027; doi:10.3390/children11070845)
Supplement: Supplementary file 1 [file children-11-00845-s001.zip]

Archive with 1 entries (1 files):
- children-3076047-supplementary.pdf
